# Supplementary material for: Influence of Heat Treatment on Tea Polyphenols and Their Impact on Improving Heat Tolerance in Drosophila melanogaster
Source: Foods. 2023 Oct 23;12(20):3874. doi: 10.3390/foods12203874 (PMC10606210; doi:10.3390/foods12203874)
Supplement: Supplementary file 1 [file foods-12-03874-s001.zip]

Archive with 1 entries (1 files):
- foods-2648482-supplementary.pdf
